# Supplementary material for: Lysosome-Dependent Activation of Human Dendritic Cells by the Vaccine Adjuvant QS-21
Source: Front Immunol. 2017 Jan 5;7:663. doi: 10.3389/fimmu.2016.00663 (PMC5215313; doi:10.3389/fimmu.2016.00663)
Supplement: Supplementary file 1 [file Table_1.xlsx]

## Sheet: QS-21 upregulated
probeset	GeneSymbol	NS	QS-21	fold change	pValTreatmentadjustBH
215078_at	SOD2	4.30551	9.43442	34.9908	0.00044148
204748_at	PTGS2	5.94495	9.98879	16.4937	0.000619013
205207_at	IL6	7.35423	11.1507	13.895	0.00044148
210118_s_at	IL1A	7.18906	10.5334	10.1563	0.000391253
205476_at	CCL20	7.70807	11.0174	9.91307	0.000430104
204622_x_at	NR4A2	2.23019	5.50535	9.68106	0.000858701
207850_at	CXCL3	8.719	11.9833	9.60852	0.000450842
216248_s_at	NR4A2	2.41751	5.62223	9.21969	0.000632909
209774_x_at	CXCL2	9.5106	12.5484	8.21243	0.000550433
202988_s_at	RGS1	8.2588	11.2651	8.0351	0.000998757
204621_s_at	NR4A2	2.67193	5.65606	7.91247	0.00171588
203304_at	BAMBI	4.4078	7.09867	6.45702	0.00138481
207113_s_at	TNF	8.18287	10.6931	5.69714	0.000550433
204926_at	INHBA	3.0515	5.55263	5.66128	0.00129941
201041_s_at	DUSP1	9.55316	12.0365	5.59202	0.000391253
39402_at	IL1B	9.71657	12.0906	5.18378	0.000618371
205067_at	IL1B	9.89349	12.2574	5.1477	0.000391253
204472_at	GEM	7.98497	10.3483	5.14553	0.000706208
206907_at	TNFSF9	3.03627	5.34766	4.9636	0.00343643
218995_s_at	EDN1	4.0081	6.30678	4.92009	0.000430104
216834_at	RGS1	10.8692	13.1253	4.7772	0.000291875
202388_at	RGS2	9.1429	11.29	4.42933	0.000513257
210390_s_at	NA	6.24552	8.38415	4.40346	0.0016071
201044_x_at	DUSP1	3.01331	5.13265	4.34495	0.00610789
215253_s_at	RCAN1	6.18652	8.1344	3.85809	0.00272467
204470_at	CXCL1	10.0015	11.942	3.83847	0.000946277
219497_s_at	BCL11A	4.5755	6.49813	3.79116	0.00264392
201631_s_at	IER3	10.8333	12.7058	3.66163	0.000706208
38037_at	HBEGF	4.64068	6.50993	3.65343	0.00101539
206157_at	PTX3	9.19487	11.0638	3.65267	0.0020764
205239_at	NA	3.22431	5.0452	3.53298	0.00539024
209286_at	CDC42EP3	5.20924	7.00583	3.47397	0.00179849
210511_s_at	INHBA	10.7271	12.5068	3.4335	0.000391253
205013_s_at	ADORA2A	4.27351	5.99706	3.30247	0.000880165
201329_s_at	ETS2	6.47376	8.18241	3.26857	0.000391253
209305_s_at	GADD45B	7.16218	8.8665	3.25877	0.00216188
207433_at	IL10	4.65787	6.36041	3.25475	0.0155762
216979_at	NR4A3	2.24396	3.91741	3.18977	0.0226121
210229_s_at	CSF2	3.23141	4.88937	3.15572	0.00539024
207901_at	IL12B	3.35573	5.00842	3.14419	0.00183664
203821_at	HBEGF	6.47657	8.12859	3.14273	0.000899846
209304_x_at	GADD45B	7.2843	8.92007	3.10754	0.00142314
205027_s_at	MAP3K8	8.11245	9.7109	3.02817	0.00212624
204103_at	CCL4	12.7527	14.3494	3.02452	0.00142314
204958_at	PLK3	5.41996	6.97753	2.94358	0.00123328
209288_s_at	CDC42EP3	7.25785	8.7243	2.76341	0.000485107
203708_at	PDE4B	5.37426	6.83803	2.75828	0.00216745
207574_s_at	GADD45B	8.52729	9.98584	2.74832	0.00177021
202014_at	PPP1R15A	5.6129	7.06445	2.73501	0.000391253
201328_at	ETS2	6.00886	7.45666	2.72791	0.00179615
213005_s_at	KANK1	6.96794	8.39916	2.69674	0.000554377
209098_s_at	JAG1	6.39601	7.82456	2.69176	0.00182356
204286_s_at	PMAIP1	6.71818	8.14194	2.68285	0.00145565
211839_s_at	CSF1	4.34802	5.73333	2.61229	0.00533937
202581_at	NA	8.50802	9.884	2.59545	0.00114346
201694_s_at	EGR1	3.56037	4.93407	2.59134	0.00386205
220882_at	NA	3.08725	4.46013	2.58987	0.000414418
202149_at	NEDD9	3.86786	5.23273	2.57554	0.00335493
209201_x_at	CXCR4	7.48787	8.83814	2.54959	0.00138481
211919_s_at	CXCR4	7.53636	8.87974	2.53744	0.00348561
221563_at	DUSP10	7.50353	8.8465	2.53674	0.000555556
217523_at	CD44	7.34969	8.6775	2.51021	0.00178009
218507_at	HILPDA	3.90124	5.22072	2.49577	0.00366428
202643_s_at	TNFAIP3	9.32892	10.6337	2.47041	0.00044148
212724_at	RND3	5.54498	6.84591	2.46387	0.00114346
204121_at	GADD45G	5.43057	6.72647	2.4553	0.00173408
219312_s_at	ZBTB10	7.24458	8.53965	2.45388	0.00523855
204326_x_at	MT1X	7.30665	8.59041	2.43472	0.00368525
213629_x_at	MT1F	4.50201	5.78471	2.43294	0.00581469
215501_s_at	DUSP10	6.99145	8.27015	2.4262	0.00313207
203725_at	GADD45A	9.52882	10.7795	2.37957	0.00393089
207978_s_at	NR4A3	9.20524	10.4388	2.35149	0.0102493
212614_at	ARID5B	6.23615	7.45381	2.3257	0.00322073
211506_s_at	IL8	13.1741	14.3917	2.32556	0.000781115
202644_s_at	TNFAIP3	10.4486	11.6603	2.31616	0.000430104
202887_s_at	DDIT4	5.20127	6.40664	2.30595	0.0043453
211434_s_at	CCRL2	9.40969	10.6088	2.2959	0.000555556
206756_at	CHST7	4.80349	5.99546	2.28465	0.0145206
37028_at	PPP1R15A	6.19884	7.38667	2.2781	0.00134552
205590_at	RASGRP1	6.49745	7.68485	2.27743	0.00175109
208370_s_at	RCAN1	10.9944	12.1817	2.2774	0.00127781
204285_s_at	PMAIP1	8.1071	9.27776	2.25114	0.00149804
206025_s_at	TNFAIP6	10.8117	11.982	2.2506	0.000414418
212099_at	RHOB	3.16658	4.33219	2.24328	0.00142183
219498_s_at	BCL11A	4.10652	5.27207	2.24319	0.00044148
222303_at	NA	2.83632	3.99618	2.23436	0.00111838
217028_at	CXCR4	9.85301	10.9707	2.17002	0.00087085
205220_at	HCAR3	10.6861	11.7976	2.16059	0.00111838
210190_at	STX11	6.16178	7.25891	2.13928	0.00546339
205419_at	GPR183	10.1445	11.2339	2.12792	0.00173027
209099_x_at	JAG1	9.86362	10.9505	2.12408	0.000619013
216268_s_at	JAG1	9.77037	10.8559	2.12212	0.00123328
203868_s_at	VCAM1	3.10431	4.17835	2.10531	0.0354042
206181_at	SLAMF1	6.38836	7.45575	2.09564	0.000618371
217165_x_at	MT1F	6.90773	7.97379	2.09371	0.00273456
205114_s_at	NA	13.4265	14.4925	2.09359	0.000461007
204794_at	DUSP2	8.00347	9.04304	2.05561	0.000414418
210512_s_at	VEGFA	7.62032	8.65788	2.05275	0.00389237
206026_s_at	TNFAIP6	10.9304	11.967	2.05134	0.00191402
213524_s_at	G0S2	11.1352	12.1574	2.03103	0.00368525
206115_at	EGR3	4.9788	5.99674	2.02503	0.0121663
201169_s_at	BHLHE40	3.59137	4.60136	2.0139	0.0097401

## Sheet: QS-21 downregulated
probeset	GeneSymbol	NS	DQ	fold change	pValTreatmentadjustBH
210220_at	FZD2	6.73893	4.72124	0.246953	0.00056116
204689_at	HHEX	7.27721	5.68688	0.332095	0.00101539
215933_s_at	HHEX	8.07579	6.49076	0.333318	0.00167158
211794_at	FYB	7.10848	5.53255	0.335429	0.0132104
218974_at	SOBP	8.84581	7.29233	0.340688	0.000414418
217100_s_at	UBXN7	4.80761	3.30559	0.353058	0.00766268
203345_s_at	MTF2	8.92892	7.47592	0.36526	0.00511461
203319_s_at	ZNF148	5.73174	4.32731	0.377766	0.0236978
205594_at	ZNF652	4.64364	3.24336	0.378856	0.0174298
204674_at	LRMP	6.68143	5.28846	0.380782	0.0172948
202412_s_at	USP1	6.30669	4.9174	0.381753	0.00913321
201085_s_at	SON	7.43666	6.12908	0.403996	0.00667477
214058_at	MYCL1	4.15405	2.8582	0.407296	0.00972987
202971_s_at	DYRK2	7.28189	6.00565	0.41287	0.0332612
209376_x_at	SCAF11	9.09583	7.82643	0.41483	0.018599
204620_s_at	VCAN	6.5034	5.25427	0.420702	0.0268002
201008_s_at	TXNIP	9.9106	8.67279	0.424015	0.00214293
214059_at	IFI44	6.54612	5.31388	0.425655	0.00426967
213446_s_at	IQGAP1	7.05604	5.82411	0.425749	0.00539024
219437_s_at	ANKRD11	5.63249	4.40538	0.427173	0.0336189
203998_s_at	SYT1	4.99128	3.76722	0.428078	0.0109064
219694_at	FAM105A	8.36297	7.18002	0.440452	0.00163621
201730_s_at	TPR	6.38028	5.20534	0.442903	0.0394738
213850_s_at	SCAF11	9.19782	8.0495	0.451151	0.0119961
208900_s_at	TOP1	7.11854	5.97107	0.451415	0.00667326
202844_s_at	RALBP1	8.36081	7.21464	0.451824	0.0403474
202082_s_at	SEC14L1	6.76235	5.6166	0.451954	0.0217907
211795_s_at	FYB	8.25208	7.11894	0.455924	0.0354001
201072_s_at	SMARCC1	5.96539	4.83279	0.456093	0.0140801
202379_s_at	NKTR	6.67751	5.54631	0.456535	0.00587169
206283_s_at	TAL1	3.95637	2.83338	0.459141	0.00169832
212748_at	MKL1	7.50647	6.39174	0.461777	0.00842745
215646_s_at	VCAN	4.6839	3.59177	0.469069	0.0151107
209864_at	FRAT2	6.919	5.82717	0.469166	0.00954421
212587_s_at	PTPRC	10.8247	9.75657	0.476948	0.00189692
203625_x_at	SKP2	4.57179	3.51109	0.479399	0.00264392
200914_x_at	KTN1	9.81118	8.75889	0.4822	0.0105602
205739_x_at	ZNF107	6.06708	5.01569	0.482502	0.0282353
219730_at	MED18	6.27577	5.22996	0.484375	0.027039
218259_at	MKL2	5.85605	4.82017	0.487721	0.0014563
218318_s_at	NLK	7.07224	6.05406	0.493738	0.00980047
212979_s_at	NA	4.46006	3.44635	0.495273	0.0194775
203346_s_at	MTF2	7.17666	6.16685	0.49661	0.00539024
